# Supplementary material for: Trichoderma-Induced Resistance to Botrytis cinerea in Solanum Species: A Meta-Analysis
Source: Plants (Basel). 2022 Jan 11;11(2):180. doi: 10.3390/plants11020180 (PMC8780288; doi:10.3390/plants11020180)
Supplement: Supplementary file 1 [file plants-11-00180-s001.zip]

Archive with 1 entries (1 files):
- plants-1535873-supplementary.pdf
